# Supplementary material for: An in silico and in vitro human neuronal network model reveals cellular mechanisms beyond NaV1.1 underlying Dravet syndrome
Source: Stem Cell Reports. 2023 Jul 6;18(8):1686–700. doi: 10.1016/j.stemcr.2023.06.003 (PMC10444571; doi:10.1016/j.stemcr.2023.06.003)
Supplement: Table S1. Data summary and statistics [file mmc2.xlsx]

## Sheet: Figure1E
Panel	Mann-Whitney test	n	Mean 1	SEM	n	Mean 2	SEM	significance	adjusted p-value
E	NBR: vitro vs. silico	12	4.875	0.2591	12	4.742	0.1118	ns	0.4675
	NBD: vitro vs. silico	12	0.5317	0.01329	12	0.5244	0.00375	ns	0.5512
	PSIB: vitro vs. silico	12	94.58	0.9638	12	98.05	0.09373	****	<0,0001

## Sheet: Figure2B
Panel	Mixed effect model with multiple comparisons and Bonferonni correction	n	Mean 1	SEM	n	Mean 2	SEM	significance	adjusted p-value
B	nNBR: basal vs Lino vitro	8	1	0	8	1.222	0.113698	ns	0.2346
	nNBR: basal vs. NMDArb vitro	10	1	0	10	0.9339	0.0778073	ns	>0,9999
	nNBR: basal vs AMPArb vitro	4	1	0	4	0	0	****	<0,0001
	nNBR: basal vs. Lino silico	8	1	0	8	1.019	0.00483227	*	0.012
	nNBR: basal vs. NMDArb silico	10	1	0	10	0.9023	0.0208743	**	0.0034
	nNBR: basal vs. AMPArb silico	4	1	0	4	0	0	****	<0,0001
	nNBR: vitro vs. silico	22			22			ns	0.1578
	nNBD: basal vs Lino vitro	8	1	0	8	2.808	0.533366	*	0.0272
	nNBD: basal vs. NMDArb vitro	10	1	0	10	0.723	0.0666513	**	0.0074
	nNBD: basal vs AMPArb vitro	4	1	0	4	0	0	****	<0,0001
	nNBD: basal vs. Lino silico	8	1	0	8	2.005	0.0154574	****	<0,0001
	nNBD: basal vs. NMDArb silico	10	1	0	10	0.6204	0.0275291	****	<0,0001
	nNBD: basal vs. AMPArb silico	4	1	0	4	0	0	****	<0,0001
	nNBD: vitro vs. silico	22			22			ns	0.1404
	nPSIB: basal vs Lino vitro	8	1	0	8	0.9994	0.00202442	ns	>0,9999
	nPSIB: basal vs. NMDArb vitro	10	1	0	10	0.9512	0.0733215	ns	>0,9999
	nPSIB: basal vs AMPArb vitro	4	1	0	4	0	0	****	<0,0001
	nPSIB: basal vs. Lino silico	8	1	0	8	0.9764	0.00150282	****	<0,0001
	nPSIB: basal vs. NMDArb silico	10	1	0	10	0.9463	0.00615781	****	<0,0001
	nPSIB: basal vs. AMPArb silico	4	1	0	4	0	0	****	<0,0001
	nPSIB: vitro vs. silico	22			22			ns	0.7933
	2-way ANOVA with Bonferonni correction
TEXT	nMFR: basal vs. AMPArb vitro	4	1	0	4	0.272685	0.039057	**	0.001
	nMFR: basal vs. AMPArb silico	4	1	0	4	0.4353	0.0193571	***	0.0003
	nMFR: AMPArb vitro vs silico	4			4			*	0.0163

## Sheet: Figure3D
Panel	2-way ANOVA with multiple comparisons and bonferonni correction	n	Mean 1	SEM	n	Mean 2	SEM	significance	adjusted p-value
D	NBR: In vitro control vs. in vitro ds	12	4.875	0.259114	12	3.05	0.271221	***	0.0002
	NBR: In silico control vs. in silico ds	12	4.74167	0.111775	12	3.09167	0.404418	***	0.0009
	NBR: in vitro ds vs. in silico ds	12	3.05	0.271221	12	3.09167	0.404418	ns	>0,9999
	NBD: In vitro control vs. in vitro ds	12	0.531675	0.0132935	12	0.760804	0.028521	****	<0,0001
	NBD: In silico control vs. in silico ds	12	0.524409	0.00374998	12	0.78453	0.0209589	****	<0,0001
	NBD: in vitro ds vs. in silico ds	12	0.760804	0.028521	12	0.78453	0.0209589	ns	>0,9999
	PSIB: In vitro control vs. in vitro ds	12	94.5765	0.963876	12	53.3814	2.93737	****	<0,0001
	PSIB: In silico control vs. in silico ds	12	98.0449	0.0935436	12	75.0199	6.15617	***	0.0001
	PSIB: in vitro ds vs. in silico ds	12	53.3814	2.93737	12	75.0199	6.15617	***	0.0004

## Sheet: Figure4B,D,G,I,K
Panel	Mann-Whitney test	n	Mean 1	SEM	n	Mean 2	SEM	significance	adjusted p-value
B	peak sodium current density: c vs. ds	18	-117.9	23.02	13	-62.18	9.185	*	0.0464
	Peak amplitude: c vs. ds	20	63.97	1.635	26	57.29	1.469	**	0.0062
	Rheobase c vs. ds	24	16.46	1.689	27	11.85	1.284	*	0.0395
	AHP c. vs. ds	20	-48.4	0.6997	25	-44.4	4.192	ns	0.9369
	2way-ANOVA
D	# action potentials: c vs. ds 5 pA	20	0.35	0.208693	26	2.5	0.823221
	# action potentials: c vs. ds 10 pA	20	4.65	1.80391	26	8.53846	2.09191
	# action potentials: c vs. ds 15 pA	20	9.95	2.33675	26	13.0385	2.54406
	# action potentials: c vs. ds 20 pA	20	15.2	2.69463	26	17.8846	3.06259
	# action potentials: c vs. ds 25 pA	20	20.75	3.24433	26	19.6154	3.22685
	# action potentials: c vs. ds 30 pA	20	23.4	3.04821	26	20.4231	3.75691
	# action potentials: c vs. ds 35 pA	20	26.75	3.69486	26	20.9231	4.19667
	# action potentials: c vs. ds 40 pA	20	27.2	4.02662	26	19.7308	4.34814
	# action potentials: c vs. ds 45 pA	20	26.2	4.4406	26	18.4231	4.43593
	# action potentials: c vs. ds 50 pA	20	25.15	4.41783	26	15.5769	3.86709
	# action potentials: c vs. ds 55 pA	20	24.4	4.92705	26	9.96154	2.95686
	# action potentials: c vs. ds 60 pA	20	20.9	5.10722	26	9	3.21822
	# action potentials: c vs. ds 65 pA	20	20.85	5.37601	26	9	3.38231
	# action potentials: c vs. ds 70 pA	20	18.4	5.19889	26	8.07692	3.09736
	# action potentials total c vs. ds							****	<0,0001
	Mann-whitney test
G	sEPSC amplitude: c vs. ds	14	31.43	2.961	15	19.5	1.391	****	<0,0001
	sEPSC frequency: c vs. ds	14	0.9824	0.09205	15	0.7042	0.0484	*	0.0178
	Mann-whitney test
I	Synapsedensity: c vs. ds	21	1.461	0.1701	22	1.274	0.1305	ns	0.5235
	Mann-whitney test
K	# dendrites: c vs. ds	30	8.133	0.6604	30	5.767	0.2904	**	0.0027
	Total dendritic lengtt: c vs. ds	30	1.401	0.127	30	1.421	0.09421	ns	0.6022

## Sheet: FigureS2E
Panel	2-way ANOVA with multiple comparisons and bonferonni correction	n	Mean 1	SEM	n	Mean 2	SEM	significance	adjusted p-value
E	NBR: In vitro vs In silico N = 100	12	4.875	0.2591	12	4.742	0.1118	ns	>0,9999
	NBR: N=100 vs N=10000	12	4.742	0.1118	12	4.433	0.0772	ns	0.7366
	NBR: In vitro vs in silico N=10000	12	4.875	0.2591	12	4.433	0.0772	ns	0.3045
	NBD: In vitro vs In silico N = 100	12	0.5317	0.01329	12	0.5244	0.00375	ns	>0,9999
	NBD: N=100 vs N=10000	12	0.5244	0.00375	12	0.5393	0.001885	ns	0.6558
	NBD: In vitro vs in silico N=10000	12	0.5317	0.01329	12	0.5393	0.001885	ns	>0,9999
	PSIB: In vitro vs In silico N = 100	12	94.58	0.9638	12	98.05	0.09373	**	0.0053
	PSIB: N=100 vs N=10000	12	98.05	0.09373	12	92.5	0.6432	****	<0,0001
	PSIB: In vitro vs in silico N=10000	12	94.58	0.9638	12	92.5	0.6432	ns	0.1338

## Sheet: FigureS4B
Panel	Mann-Whitney test	n	Mean 1	SEM	n	Mean 2	SEM	significance	adjusted p-value
B	Resting membrane potential: vitro vs. silico	20	-48.4	1.897	20	-47.07	1.146	ns	0.3795
	Threshold potential: vitro vs silico	20	-33.03	0.7511	20	-33.64	0.1441	ns	0.5073
	AP amplitude: vitro vs silico	20	63.97	1.635	20	63.89	0.1584	ns	0.3013
